# Supplementary material for: Hepatic‐Differentiated Subpopulation in Clear Cell Renal Cell Carcinoma: A Multi‐Omics Analysis of Tumors With Lymphovascular Invasion
Source: Cancer Med. 2026 Apr 14;15(4):e71843. doi: 10.1002/cam4.71843 (PMC13079427; doi:10.1002/cam4.71843)
Supplement: Supplementary file 8 — Table S1: Whole‐genome sequencing coverage statistics for all 31 ccRCC samples. [file CAM4-15-e71843-s002.xlsx]

## Sheet: Supplementary Table 1 WGS_Seque
Sample	Total_Mutations	Unique_Positions	Median_Total_Depth	Min_Total_Depth	Max_Total_Depth	Mean_Total_Depth	Median_Reference_Depth	Mean_Reference_Depth	Median_Variant_Depth	Mean_Variant_Depth	Median_VAF	Mean_VAF	Min_VAF	Max_VAF	Positions_Coverage_10x	Positions_Coverage_20x	Positions_Coverage_30x	Percent_Coverage_10x	Percent_Coverage_20x	Percent_Coverage_30x	Missense_Mutations	Truncation_Mutations	Mutations_All_Callers	Coverage_Range	VAF_Range
1	366	115	66	13	1659	73.99	50	57.45	16	16.33	0.2462	0.2438	0.0494	0.5789	366	356	355	100	97.27	96.99	222	46	208	66 (13-1659)	0.2462 (0.0494-0.5789)
2	380	127	70	27	1588	85.21	47	62.47	21	22.17	0.3051	0.297	0.0132	0.75	380	380	377	100	100	99.21	204	64	236	70 (27-1588)	0.3051 (0.0132-0.75)
3	375	128	65	21	4862	77.76	52	64.62	11	13.02	0.1867	0.1959	0.0294	0.5	375	375	365	100	100	97.33	222	53	165	65 (21-4862)	0.1867 (0.0294-0.5)
4	142	51	85.5	7	5829	169.38	54	150.04	13.5	19.25	0.2	0.2498	0.0057	0.8065	141	141	138	99.3	99.3	97.18	94	9	41	85.5 (7-5829)	0.2 (0.0057-0.8065)
5	317	113	69	22	2095	81.71	59	64.46	13	17.14	0.1609	0.196	0.0162	0.6872	317	317	311	100	100	98.11	200	27	155	69 (22-2095)	0.1609 (0.0162-0.6872)
6	290	94	76	36	7230	226.4	50	178.18	22	48.2	0.2923	0.2847	0.0109	0.6947	290	290	290	100	100	100	171	34	192	76 (36-7230)	0.2923 (0.0109-0.6947)
7	483	177	72	17	2070	83.24	60	72.14	10	10.95	0.1493	0.1484	0.0208	0.4545	483	482	481	100	99.79	99.59	322	34	182	72 (17-2070)	0.1493 (0.0208-0.4545)
8	255	101	62	20	3172	135.95	43	103.22	19	32.3	0.3053	0.3021	0.0067	0.9158	255	255	243	100	100	95.29	154	14	172	62 (20-3172)	0.3053 (0.0067-0.9158)
9	182	69	66.5	24	2336	115.24	46.5	91.02	20	23.99	0.3134	0.2893	0.0202	0.625	182	182	181	100	100	99.45	132	22	104	66.5 (24-2336)	0.3134 (0.0202-0.625)
10	365	140	70	28	2359	92.05	58	80.22	10	11.81	0.1404	0.1578	0.0122	0.3472	365	365	364	100	100	99.73	250	26	154	70 (28-2359)	0.1404 (0.0122-0.3472)
11	336	115	70	28	3309	101.84	49	61.29	17.5	40.24	0.2727	0.2727	0.0264	0.7815	336	336	334	100	100	99.4	232	29	241	70 (28-3309)	0.2727 (0.0264-0.7815)
12	346	115	67	16	2112	81.32	42	55.98	21	25.34	0.3239	0.3262	0.0374	0.6111	346	345	343	100	99.71	99.13	223	52	267	67 (16-2112)	0.3239 (0.0374-0.6111)
13	281	100	66	25	2841	114.87	53	92.02	15	22.84	0.2254	0.2255	0.0144	0.7128	281	281	272	100	100	96.8	138	76	136	66 (25-2841)	0.2254 (0.0144-0.7128)
14	336	116	71	19	4541	110.22	51	77.43	21	32.78	0.2941	0.3063	0.0143	0.807	336	333	332	100	99.11	98.81	194	61	238	71 (19-4541)	0.2941 (0.0143-0.807)
15	282	85	82	21	5024	114.77	67	102.4	9	12.31	0.1133	0.1259	0.0411	0.3	282	282	279	100	100	98.94	147	34	92	82 (21-5024)	0.1133 (0.0411-0.3)
16	380	136	68.5	19	2066	93.52	52	71.88	15	21.62	0.2297	0.2319	0.0131	0.7478	380	377	373	100	99.21	98.16	235	47	228	68.5 (19-2066)	0.2297 (0.0131-0.7478)
17	281	87	76	24	2334	109.6	50	81.57	23	27.93	0.3	0.3632	0.0043	0.875	281	281	280	100	100	99.64	204	32	163	76 (24-2334)	0.3 (0.0043-0.875)
18	155	48	73	37	1791	105.39	57	87.03	16	18.35	0.24	0.2174	0.0076	0.5062	155	155	155	100	100	100	93	5	80	73 (37-1791)	0.24 (0.0076-0.5062)
19	357	110	64	16	2851	71.05	46	46.67	17	24.38	0.2769	0.2861	0.0476	0.9078	357	347	337	100	97.2	94.4	262	20	266	64 (16-2851)	0.2769 (0.0476-0.9078)
20	261	94	64	26	3786	87.43	53	76.65	9	10.67	0.1633	0.1699	0.0096	0.3939	261	261	257	100	100	98.47	172	54	121	64 (26-3786)	0.1633 (0.0096-0.3939)
21	241	81	75	40	143	74.51	61	58.54	16	15.98	0.2241	0.22	0.0426	0.55	241	241	241	100	100	100	159	25	121	75 (40-143)	0.2241 (0.0426-0.55)
22	253	91	60	24	2274	92.66	48	70.08	11	22.54	0.1923	0.201	0.0176	0.6655	253	253	251	100	100	99.21	189	8	112	60 (24-2274)	0.1923 (0.0176-0.6655)
23	359	103	67	23	2603	88.38	52	62.53	17	25.85	0.2714	0.2513	0.0246	0.8655	359	359	352	100	100	98.05	263	29	245	67 (23-2603)	0.2714 (0.0246-0.8655)
24	358	117	67	30	3482	108.16	51	84.5	16	23.64	0.254	0.2419	0.0191	0.8278	358	358	358	100	100	100	264	30	249	67 (30-3482)	0.254 (0.0191-0.8278)
25	149	56	74	29	2565	91.76	59	67.56	13	24.15	0.2167	0.1999	0.0698	0.5665	149	149	148	100	100	99.33	82	40	59	74 (29-2565)	0.2167 (0.0698-0.5665)
26	151	62	86	44	2324	100.79	64	72.89	21	27.77	0.2424	0.2344	0.0361	0.4905	151	151	151	100	100	100	112	9	95	86 (44-2324)	0.2424 (0.0361-0.4905)
27	315	120	71	11	3294	81.12	46	47.22	25	33.83	0.3684	0.3711	0.0714	0.8333	315	312	306	100	99.05	97.14	214	33	248	71 (11-3294)	0.3684 (0.0714-0.8333)
28	192	71	75	28	2428	106.31	56	82.32	15	23.98	0.2174	0.2176	0.0455	0.7267	192	192	190	100	100	98.96	119	38	113	75 (28-2428)	0.2174 (0.0455-0.7267)
29	174	68	67.5	25	284	65.82	56	53.14	11	12.27	0.1806	0.1864	0.0649	0.5405	174	174	171	100	100	98.28	100	10	63	67.5 (25-284)	0.1806 (0.0649-0.5405)
30	159	63	60	20	2079	93.86	46	78.39	13	14.87	0.25	0.2546	0.0119	0.7391	159	159	145	100	100	91.19	74	30	44	60 (20-2079)	0.25 (0.0119-0.7391)
31	157	53	60	21	1047	67.52	44	52.54	16	14.78	0.2632	0.2448	0.0267	0.4444	157	157	143	100	100	91.08	96	1	92	60 (21-1047)	0.2632 (0.0267-0.4444)
