# Supplementary material for: Hepatic‐Differentiated Subpopulation in Clear Cell Renal Cell Carcinoma: A Multi‐Omics Analysis of Tumors With Lymphovascular Invasion
Source: Cancer Med. 2026 Apr 14;15(4):e71843. doi: 10.1002/cam4.71843 (PMC13079427; doi:10.1002/cam4.71843)
Supplement: Supplementary file 9 — Table S2: Comparison of tumor mutational burden (TMB) and chromosomal instability metrics (CIN‐FGA, CIN‐CNA, CIN‐CNH) between LVI+ (n = 11) and LVI− (n = 20) groups. TMB: LVI+ median 3.37 vs. LVI− 2.31 mutations/Mb, Wilcoxon p = 0.030. [file CAM4-15-e71843-s004.xlsx]

## Sheet: Sheet1
Variable	LVI+; Median	LVI+; IQR	LVI+; Mean ± SD	LVI-; Median	LVI-; IQR	LVI-; Mean ± SD	Wilcoxon P	Significance
TMB (mutations/Mb)	3.37	0.66	3.16 ± 0.84	2.31	1.6	2.39 ± 0.85	0.03	*
CIN-FGA	0.115	0.046	0.154 ± 0.126	0.119	0.136	0.183 ± 0.202	0.984	ns
CIN-CNA	151	82	185.8 ± 95.1	162	132	195.0 ± 132.7	0.951	ns
CIN-CNH	0.062	0.061	0.076 ± 0.043	0.075	0.053	0.079 ± 0.042	0.792	ns
TMB = tumor mutational burden; CIN-FGA = chromosomal instability-fraction of genome altered; CIN-CNA = copy number alteration; CIN-CNH = copy number heterogeneity.
Wilcoxon rank-sum test was used for all comparisons. * P < 0.05.
