# Supplementary material for: Hepatic‐Differentiated Subpopulation in Clear Cell Renal Cell Carcinoma: A Multi‐Omics Analysis of Tumors With Lymphovascular Invasion
Source: Cancer Med. 2026 Apr 14;15(4):e71843. doi: 10.1002/cam4.71843 (PMC13079427; doi:10.1002/cam4.71843)
Supplement: Supplementary file 10 — Table S3: CNV distribution of 15 key genes stratified by LVI status. Fisher's exact tests: no significant differences for any gene. [file CAM4-15-e71843-s006.xlsx]

## Sheet: Sheet1
Gene	LVI Group	DEL n	NEU n	AMP n	Total n	DEL %	NEU %	AMP %	Fisher P (3-way)	Fisher P (DEL)	Fisher P (AMP)
VHL	LVI+	9	1	1	11	81.8	9.1	9.1	0.717	0.622	1
VHL	LVI-	16	0	2	18	88.9	0	11.1
PBRM1	LVI+	6	0	1	7	85.7	0	14.3	1	1	1
PBRM1	LVI-	17	0	2	19	89.5	0	10.5
SETD2	LVI+	8	0	1	9	88.9	0	11.1	1	1	1
SETD2	LVI-	13	1	2	16	81.2	6.2	12.5
BAP1	LVI+	7	0	1	8	87.5	0	12.5	1	1	1
BAP1	LVI-	16	0	2	18	88.9	0	11.1
KDM5C	LVI+	1	2	7	10	10	20	70	0.831	1	0.683
KDM5C	LVI-	1	6	9	16	6.2	37.5	56.2
MTOR	LVI+	3	2	6	11	27.3	18.2	54.5	0.758	0.641	0.696
MTOR	LVI-	3	3	13	19	15.8	15.8	68.4
TP53	LVI+	1	2	7	10	10	20	70	1	1	0.665
TP53	LVI-	1	3	15	19	5.3	15.8	78.9
ARID1A	LVI+	3	3	5	11	27.3	27.3	45.5	0.515	0.327	0.454
ARID1A	LVI-	2	5	12	19	10.5	26.3	63.2
PIK3CA	LVI+	1	2	8	11	9.1	18.2	72.7	0.59	0.631	0.275
PIK3CA	LVI-	4	6	10	20	20	30	50
PTEN	LVI+	3	2	6	11	27.3	18.2	54.5	0.405	0.339	1
PTEN	LVI-	2	7	9	18	11.1	38.9	50
ALDOB	LVI+	2	3	6	11	18.2	27.3	54.5	0.639	0.429	0.477
ALDOB	LVI-	7	5	8	20	35	25	40
AGXT2	LVI+	1	2	8	11	9.1	18.2	72.7	0.595	0.355	1
AGXT2	LVI-	0	5	15	20	0	25	75
PRODH	LVI+	0	4	7	11	0	36.4	63.6	1	1	1
PRODH	LVI-	1	7	12	20	5	35	60
HNF4A	LVI+	0	4	7	11	0	36.4	63.6	0.376	0.52	0.687
HNF4A	LVI-	2	3	14	19	10.5	15.8	73.7
HNF1A	LVI+	0	3	8	11	0	27.3	72.7	0.317	NA	0.317
HNF1A	LVI-	0	2	18	20	0	10	90
CNV status based on TitanCNA: State 1 = DEL (hemizygous deletion), State 2 = NEU (neutral/diploid), State ≥3 = AMP (gain/amplification).
Fisher's exact test was used for all comparisons. No significant differences were observed for any gene (all P > 0.05).
