# Supplementary material for: Hepatic‐Differentiated Subpopulation in Clear Cell Renal Cell Carcinoma: A Multi‐Omics Analysis of Tumors With Lymphovascular Invasion
Source: Cancer Med. 2026 Apr 14;15(4):e71843. doi: 10.1002/cam4.71843 (PMC13079427; doi:10.1002/cam4.71843)
Supplement: Supplementary file 11 — Table S4: Detailed characterization of all 14 cell clusters identified in single‐cell RNA sequencing analysis of GSE159115. [file CAM4-15-e71843-s008.xlsx]

## Sheet: Sheet1
avg_log2FC	pct.1	pct.2	p_val_adj	cluster	gene
6.92	0.708	0.066	0	0	C1QC
6.6	0.694	0.088	0	0	IL1B
6.52	0.534	0.017	0	0	OLR1
6.58	0.51	0.018	0	0	RP11-1143G9.4
6.62	0.469	0.007	0	0	CSF2RA
6.98	0.444	0.005	0	0	CSF1R
6.78	0.408	0.008	0	0	TREM2
6.45	0.355	0.005	0	0	LILRB4
6.76	0.331	0.005	0	0	FCGR1A
6.89	0.285	0.003	0	0	CSF3R
6.81	0.599	0.023	0	1	CD3D
6.87	0.54	0.018	0	1	CD2
6.15	0.514	0.03	0	1	TRBC2
6.65	0.45	0.013	0	1	CD3E
6.7	0.451	0.017	0	1	TRAC
6.43	0.442	0.022	0	1	TRBC1
6.48	0.435	0.02	0	1	KLRB1
6.75	0.344	0.015	0	1	GZMA
6	0.346	0.057	0	1	NKG7
5.99	0.284	0.015	0	1	CTSW
5.02	0.983	0.183	0	2	PLVAP
5.76	0.843	0.076	0	2	ESM1
4.92	0.702	0.038	0	2	PDGFD
4.83	0.49	0.021	0	2	KCNN3
5.46	0.44	0.021	0	2	INHBB
5.9	0.504	0.101	0	2	ENPP2
4.77	0.402	0.018	0	2	JAG2
4.75	0.382	0.022	0	2	TMEM150C
4.82	0.317	0.019	0	2	ACE
4.74	0.274	0.016	0	2	GABRD
5.01	0.973	0.13	0	3	BGN
5.91	0.755	0.03	0	3	PLN
5.04	0.765	0.053	0	3	CYGB
5.8	0.442	0.014	0	3	AGTR1
6.66	0.421	0.006	0	3	NGFR
6.25	0.379	0.007	0	3	FHL5
5.04	0.411	0.047	0	3	FABP4
5.34	0.345	0.012	0	3	TCF21
5.55	0.341	0.009	0	3	KCNAB1
4.87	0.281	0.011	0	3	NRIP2
8.71	0.987	0.029	0	4	ALDOB
8.86	0.932	0.015	0	4	HPD
9.12	0.695	0.011	0	4	ALB
8.86	0.639	0.004	0	4	CTXN3
8.91	0.571	0.003	0	4	SLC22A8
8.92	0.537	0.002	0	4	ANGPTL3
9.29	0.351	0.001	0	4	DIO1
9.26	0.342	0.001	0	4	RNF212B
8.97	0.31	0.001	0	4	AC093326.1
8.62	0.275	0.001	0	4	AFM
5.1	0.866	0.146	0	5	EMCN
5.32	0.709	0.102	0	5	PLAT
4.31	0.819	0.259	0	5	IGFBP5
8.28	0.522	0.012	0	5	CRHBP
3.98	0.508	0.066	0	5	FAM107A
4.32	0.457	0.044	0	5	TEK
5.38	0.428	0.037	0	5	DNASE1L3
4.68	0.393	0.03	0	5	CEACAM1
5.52	0.338	0.024	0	5	SLC14A1
6.36	0.268	0.017	2.27e-282	5	SELE
3.36	0.666	0.093	0	6	NPTX2
3.5	0.612	0.092	0	6	CLDN4
5.76	0.281	0.007	0	6	EGFR-AS1
3.28	0.473	0.061	2.95e-294	6	HSPB2
3.29	0.499	0.069	4.73e-294	6	SLC17A3
3.23	0.379	0.037	2.29e-285	6	CCL28
3.52	0.28	0.023	1.23e-238	6	SCIN
3.24	0.329	0.035	2.21e-230	6	TFPI2
3.11	0.277	0.035	4.68e-162	6	SLC47A1
3.26	0.76	0.3	9.16e-150	6	CCL2
4.38	0.712	0.059	0	7	COL1A1
5.81	0.617	0.033	0	7	GPAT2
6.87	0.551	0.03	0	7	THBS4
4.97	0.553	0.032	0	7	SMOC2
4.27	0.527	0.043	0	7	COL6A3
4.83	0.462	0.025	0	7	GUCY1A2
4.38	0.456	0.028	0	7	NGF
5.06	0.341	0.013	0	7	COL14A1
5.26	0.332	0.017	0	7	ACTG2
4.87	0.256	0.014	6.62e-269	7	TMEM74B
4.57	0.875	0.131	0	8	VCAM1
5.33	0.714	0.044	0	8	CYP2J2
4.92	0.701	0.055	0	8	AOC1
4.52	0.701	0.065	0	8	ENPP3
4.89	0.595	0.041	0	8	C1QTNF3
5.15	0.413	0.015	0	8	MSLN
4.55	0.409	0.033	0	8	CLEC18A
5.44	0.389	0.016	0	8	SLC5A1
4.95	0.372	0.016	0	8	MGAM
5.06	0.278	0.013	0	8	SLC5A8
5.5	0.879	0.084	0	9	FGG
5.63	0.785	0.044	0	9	MT3
6.61	0.483	0.034	0	9	SPINK1
8.31	0.442	0.005	0	9	AGR2
6.26	0.346	0.005	0	9	TSPAN8
7.55	0.355	0.019	0	9	SST
5.43	0.339	0.009	0	9	KRTCAP3
5.61	0.277	0.006	0	9	LGALS4
6.17	0.272	0.005	0	9	TMEM145
7	0.263	0.003	0	9	C6orf141
8.08	0.948	0.029	0	10	ACKR1
5.8	0.642	0.015	0	10	FBLN2
5.43	0.579	0.03	0	10	PTGDS
5.48	0.458	0.013	0	10	CPXM2
5.52	0.427	0.008	0	10	SELP
5.2	0.424	0.015	0	10	ZNF385D
8.34	0.412	0.004	0	10	NTS
6.66	0.364	0.004	0	10	RAB3C
5.86	0.264	0.005	0	10	MMRN1
6.69	0.255	0.003	0	10	RSPO3
4.47	0.855	0.08	0	11	LOX
5.03	0.732	0.043	0	11	C5orf46
4.75	0.711	0.036	0	11	MYH8
4.8	0.683	0.035	0	11	RP11-1C1.6
5.93	0.532	0.012	0	11	BIRC7
6.15	0.523	0.009	0	11	RP11-809C18.3
4.74	0.357	0.013	0	11	TSLP
5.83	0.329	0.006	0	11	HABP2
7.23	0.298	0.002	0	11	EPO
5.14	0.274	0.01	2.05e-279	11	LINC01127
9.7	0.506	0.041	2.41e-261	12	JCHAIN
9.41	0.28	0.012	5.1e-232	12	HBD
9.77	0.257	0.01	3.74e-224	12	HBM
9.24	0.268	0.013	1.63e-198	12	AHSP
9.14	0.303	0.02	1.17e-175	12	CA1
10	0.36	0.055	3.04e- 91	12	HBG2
10.4	0.349	0.061	2.11e- 74	12	IGLC3
9.02	0.69	0.268	1.07e- 66	12	IGKC
9.11	0.506	0.152	5.25e- 60	12	HBB
9.89	0.456	0.126	6.18e- 56	12	IGLC2
8.76	0.836	0.023	0	13	SAA1
6.98	0.698	0.011	0	13	C1QL1
8.74	0.573	0.006	0	13	C10orf99
5.61	0.524	0.015	0	13	TRIM54
6.22	0.404	0.005	0	13	SMIM22
7.92	0.298	0.002	0	13	ANKRD1
6.18	0.298	0.004	0	13	LCN12
6.34	0.289	0.003	0	13	PPP1R14D
8.81	0.284	0.002	0	13	SAA2
5.9	0.267	0.006	2.08e-291	13	C8orf22
