# Supplementary material for: Hepatic‐Differentiated Subpopulation in Clear Cell Renal Cell Carcinoma: A Multi‐Omics Analysis of Tumors With Lymphovascular Invasion
Source: Cancer Med. 2026 Apr 14;15(4):e71843. doi: 10.1002/cam4.71843 (PMC13079427; doi:10.1002/cam4.71843)
Supplement: Supplementary file 12 — Table S5: Complete list of 105 genes comprising the hepatic‐differentiated RCC gene signature with their expression statistics. [file CAM4-15-e71843-s010.xlsx]

## Sheet: Supplementary Table 5_gene_sign
gene.id	avg_log2FC	pct.1	pct.2	p_val_adj
ANGPTL3	9.14233	0.581	0.002	0
PLG	8.94222	0.358	0.001	3.57e-290
DIO1	8.85789	0.383	0.001	0
RNF212B	8.68488	0.419	0.002	0
ALB	8.65787	0.717	0.015	0
SLC22A8	8.58177	0.682	0.005	0
SLC34A1	8.56122	0.391	0.002	0
FAM151A	8.49885	0.454	0.002	0
HPD	8.47621	0.947	0.017	0
AFP	8.33714	0.426	0.001	0
CYP17A1	8.28114	0.291	0.002	2.57e-227
CTXN3	8.26032	0.674	0.007	0
FABP1	8.2299	0.939	0.024	0
ALDOB	8.08384	0.994	0.04	0
AFM	8.08132	0.311	0.001	1.15e-247
SLC22A6	8.07604	0.562	0.005	0
SLC34A3	7.99937	0.227	0.001	8.35e-176
DAO	7.85391	0.459	0.002	0
ASPDH	7.84997	0.692	0.005	0
AZGP1	7.76146	0.649	0.008	0
MT1G	7.72736	0.987	0.11	0
AGXT	7.63599	0.235	0.003	3.19e-172
MT1H	7.60635	0.847	0.043	0
PIPOX	7.57937	0.459	0.004	0
CALML3	7.56523	0.225	0.002	5.13e-170
GLTPD2	7.56217	0.305	0.002	3.24e-236
HAO2	7.49566	0.628	0.008	0
APOC3	7.44536	0.208	0.002	1.63e-155
MIOX	7.31214	0.919	0.073	0
GLYATL1	7.23531	0.696	0.016	0
SMLR1	7.23229	0.213	0.002	5.03e-158
SLC22A12	7.19423	0.413	0.003	0
PAH	7.15248	0.726	0.014	0
MCCD1	7.12857	0.282	0.004	1.6e-207
GPD1	7.11864	0.646	0.01	0
APOH	7.09831	0.207	0.002	1.44e-155
SLC36A2	7.06149	0.208	0.002	7.67e-157
FBP1	7.05369	0.836	0.031	0
ADH6	7.05203	0.3	0.002	2.74e-230
TTC36	6.93141	0.382	0.004	1.37e-293
PCK1	6.9064	0.781	0.031	0
SLC5A2	6.85727	0.28	0.003	1.75e-211
DPEP1	6.8524	0.651	0.017	0
PRAP1	6.82835	0.739	0.022	0
XPNPEP2	6.79729	0.233	0.002	8.18e-178
LRRC19	6.79187	0.222	0.002	1.17e-168
GLYAT	6.78002	0.878	0.043	0
AGMAT	6.75767	0.638	0.013	0
ACY1	6.71122	0.372	0.005	5.23e-279
SLC47A2	6.69232	0.207	0.002	1.45e-155
PRODH2	6.67751	0.718	0.026	0
TMEM174	6.64716	0.491	0.008	0
AP1M2	6.5141	0.707	0.019	0
SLC13A2	6.51318	0.224	0.002	8.3e-167
PLCXD2	6.50791	0.379	0.006	1.67e-282
SMIM24	6.47913	0.958	0.044	0
CYP4A11	6.38141	0.23	0.002	3.08e-172
DDC	6.3627	0.723	0.028	0
GJB1	6.35081	0.275	0.005	1.16e-195
GSTA1	6.30145	0.983	0.191	0
APOM	6.2525	0.754	0.036	0
SLC13A1	6.23517	0.487	0.012	0
SLC7A9	6.23334	0.401	0.01	2.29e-281
AGXT2	6.23006	0.7	0.023	0
GSTA2	6.19605	0.82	0.103	0
GATM	6.10269	0.983	0.217	0
FMO1	6.07751	0.576	0.017	0
SLC16A9	6.01358	0.541	0.017	0
GPT	5.96335	0.222	0.007	1.22e-141
NAT8	5.94448	0.865	0.079	0
CAPN3	5.91619	0.518	0.019	0
EAF2	5.87964	0.545	0.016	0
PSAT1	5.81442	0.59	0.033	0
ALDH4A1	5.79045	0.488	0.017	0
NPL	5.76115	0.493	0.016	0
DPYS	5.71252	0.743	0.043	0
ERICH4	5.71039	0.255	0.007	4.16e-170
SLC13A3	5.65738	0.404	0.013	3.39e-270
LDHD	5.63142	0.272	0.009	2.3e-174
SLC7A8	5.61825	0.321	0.01	2.06e-211
AKR7A3	5.56962	0.682	0.04	0
ESPN	5.56065	0.368	0.012	1.46e-243
TINAG	5.53927	0.546	0.023	0
A1CF	5.51578	0.243	0.009	7.76e-152
SLC39A5	5.47434	0.336	0.012	9.42e-216
HGD	5.43556	0.59	0.028	0
BBOX1	5.40632	0.894	0.101	0
LGALS2	5.3897	0.95	0.108	0
QPRT	5.37234	0.786	0.054	0
DCXR	5.35839	0.92	0.165	0
SORD	5.31554	0.585	0.031	0
SLC27A2	5.28941	0.437	0.023	1.9e-263
FTCD	5.26925	0.629	0.037	0
CRYM	5.25401	0.382	0.019	3.03e-231
ALDH6A1	5.23531	0.779	0.072	0
RBP5	5.22705	0.942	0.165	0
HRSP12	5.21818	0.909	0.157	0
GDPD3	5.21322	0.299	0.011	5.13e-190
ABAT	5.19899	0.239	0.007	2.54e-154
SLC2A2	5.18836	0.272	0.012	7.78e-164
TFEC	5.18583	0.21	0.009	2.85e-126
ALDH8A1	5.14026	0.322	0.011	3.01e-207
SLC5A12	5.05975	0.49	0.028	5.09e-293
MT1F	5.02224	0.944	0.2	0
PBLD	5.02014	0.7	0.06	0
